# Supplementary material for: High Mobility Group Box 1 Is Potential Target Therapy for Inhibiting Metastasis and Enhancing Drug Sensitivity of Hepatocellular Carcinoma
Source: Int J Mol Sci. 2025 Apr 8;26(8):3491. doi: 10.3390/ijms26083491 (PMC12026555; doi:10.3390/ijms26083491)
Supplement: Supplementary file 1 [file ijms-26-03491-s001.zip]

Archive with 1 entries (1 files):
- ijms-3476352-supplementary.pdf
